# Supplementary material for: The metabolic regimes of 356 rivers in the United States
Source: Sci Data. 2018 Dec 11;5:180292. doi: 10.1038/sdata.2018.292 (PMC6289110; doi:10.1038/sdata.2018.292)
Supplement: Supplementary file 1 [file sdata2018292-isa1.zip]

Archive with 3 entries (3 files):
- i_Investigation.txt
- s_Appling332A_study.txt
- a_Appling332A_assay.txt
