# Supplementary material for: The metabolic regimes of 356 rivers in the United States
Source: Sci Data. 2018 Dec 11;5:180292. doi: 10.1038/sdata.2018.292 (PMC6289110; doi:10.1038/sdata.2018.292)
Supplement: Supplementary file 1 [file sdata2018292-isa1.zip › i_Investigation.txt]

# Investigation File generated for Scientific Data with Investigation File Authoring Tool version 0.1.0 on 16/11/2018 - This metadata file is CC0
ONTOLOGY SOURCE REFERENCE
Term Source Name	GAZ	UO	ERO	OBI	ENVO
Term Source File	http://data.bioontology.org/ontologies/GAZ	http://data.bioontology.org/ontologies/UO	http://data.bioontology.org/ontologies/ERO	http://data.bioontology.org/ontologies/OBI	http://data.bioontology.org/ontologies/ENVO
Term Source Version	$Revision: 1.512 $	unknown	2013-08-02	2014-08-18	
Term Source Description	Gazetteer	Units of Measurement Ontology	Eagle-I Research Resource Ontology	Ontology for Biomedical Investigations	Environment Ontology
INVESTIGATION
Investigation Identifier
Investigation Title
Investigation Description
Investigation Submission Date
Investigation Public Release Date
INVESTIGATION PUBLICATIONS
Investigation PubMed ID
Investigation Publication DOI
Investigation Publication Author List
Investigation Publication Title
Investigation Publication Status
Investigation Publication Status Term Accession Number
Investigation Publication Status Term Source REF
INVESTIGATION CONTACTS
Investigation Person Last Name
Investigation Person Mid Initials
Investigation Person First Name
Investigation Person Address
Investigation Person Phone
Investigation Person Fax
Investigation Person Email
Investigation Person Affiliation
Investigation Person Roles
Investigation Person Roles Term Accession Number
Investigation Person Roles Term Source REF
STUDY
Study Identifier	10.1038/sdata.2018.292
Study Title	The metabolic regimes of 356 rivers in the United States
Study Submission Date	28/06/2018
Study Public Release Date	11/12/2018
Study Description	http://www.nature.com/articles/sdata2018292#abstract
Study File Name	s_Appling332A_study.txt
Comment[Subject Keywords]	//;//;//;/
Comment[Manuscript Licence]	CC BY-4.0
Comment[Experimental Metadata Licence]	CC0
Comment[Supplementary Information File Name]	
Comment[Supplementary Information File Type]	x-zip-compressed
Comment[Supplementary Information File URL]	http://www.nature.com/articles/sdata2018292#supplementary-information
Comment[Data Repository]	U.S. Geological Survey
Comment[Data Record Accession]	doi:10.5066/F70864KX
Comment[Data Record URI]	https://doi.org/10.5066/F70864KX
STUDY DESIGN DESCRIPTORS
Study Design Type	modeling and simulation objective	physiological process modeling objective	process-based data transformation objective
Study Design Type Term Accession Number	ERO:0100102	ERO:0100267	ERO:0100003
Study Design Type Term Source REF	ERO	ERO	ERO
STUDY PUBLICATIONS
Study PubMed ID	""
Study Publication DOI	doi:10.1002/2017JG004140
Study Publication Author List	""
Study Publication Title	""
Study Publication Status	published
Study Publication Status Term Accession Number	
Study Publication Status Term Source REF	
STUDY FACTORS
Study Factor Name	geographic location
Study Factor Type	geographic location
Study Factor Type Term Accession Number	GAZ:00000448
Study Factor Type Term Source REF	OBI
STUDY ASSAYS
Study Assay Measurement Type	metabolic process
Study Assay Measurement Type Term Accession Number	GO:0008152
Study Assay Measurement Type Term Source REF	ENVO
Study Assay Technology Type	computational modeling technique
Study Assay Technology Type Term Accession Number	ERO:0001251
Study Assay Technology Type Term Source REF	ERO
Study Assay Technology Platform	""
Study Assay File Name	a_Appling332A_assay.txt
STUDY PROTOCOLS
Study Protocol Name	Initial site selection	Acquisition of site information	Acquisition of timeseries observations	Derivation of additional timeseries values	Preparation of model inputs	Metabolism model configuration and application	Preparation of model outputs
Study Protocol Type	selection	information acquisition	information acquisition	data transformation	data transformation	data transformation	data transformation
Study Protocol Type Term Accession Number	OBI:0001928	OBI:0600013	OBI:0600013	OBI:0200000	OBI:0200000	OBI:0200000	OBI:0200000
Study Protocol Type Term Source REF	OBI	OBI	OBI	ERO	OBI	ERO	ERO
Study Protocol Description							
Study Protocol URI	""	""	""	""	""	""	""
Study Protocol Version							
Study Protocol Parameters Name	""	""	""	""	""	""	""
Study Protocol Parameters Name Term Accession Number	""	""	""	""	""	""	""
Study Protocol Parameters Name Term Source REF	""	""	""	""	""	""	""
Study Protocol Components Name	""	""	""	""	""	""	""
Study Protocol Components Type	""	""	""	""	""	""	""
Study Protocol Components Type Term Accession Number	""	""	""	""	""	""	""
Study Protocol Components Type Term Source REF	""	""	""	""	""	""	""
STUDY CONTACTS
Study Person Last Name	Appling	Read	Winslow	Arroita	Bernhardt	Griffiths	Hall	Harvey	Heffernan	Stanley	Stets	Yackulic
Study Person First Name	Alison P.	Jordan S.	Luke A.	Maite	Emily S.	Natalie A.	Robert O.	Judson W.	James B.	Emily H.	Edward G.	Charles B.
Study Person Mid Initials												
Study Person Email	aappling@usgs.gov	""	""	""	""	""	""	""	""	""	""	""
Study Person Phone												
Study Person Fax												
Study Person Address												
Study Person Affiliation	U.S. Geological Survey, University Park, PA 16802, USA	U.S. Geological Survey, Middleton, WI 53562, USA	Department of Biological Sciences, Rensselaer Polytechnic Institute, Troy, NY 12180 USA	Flathead Lake Biological Station, University of Montana, Polson, MT 59860 USA	Department of Biology, Duke University, Durham, NC 27708, USA	Climate Change Science Institute and Environmental Sciences Division, Oak Ridge National Laboratory, Oak Ridge, TN 37831, USA	Flathead Lake Biological Station, University of Montana, Polson, MT 59860 USA	U.S. Geological Survey, Reston, VA 20192, USA	Nicholas School of the Environment, Duke University, Durham, NC 27708, USA	Center for Limnology, University of Wisconsin, Madison, WI 53706, USA	U.S. Geological Survey, Boulder, CO 80309, USA	U.S. Geological Survey, Flagstaff, AZ 86001, USA
Study Person Roles												
Study Person Roles Term Accession Number												
Study Person Roles Term Source REF												
Comment[Study Person ORCID]	0000-0003-3638-8572	0000-0002-3888-6631								0000-0003-4922-8121		
Comment[Funder]												
Comment[FundRef ID]												
Comment[Funder Term Source REF]												
Comment[Grant Identifier]												
