# Supplementary material for: The metabolic regimes of 356 rivers in the United States
Source: Sci Data. 2018 Dec 11;5:180292. doi: 10.1038/sdata.2018.292 (PMC6289110; doi:10.1038/sdata.2018.292)
Supplement: Supplementary file 1 [file sdata2018292-isa1.zip › s_Appling332A_study.txt]

Source Name	Characteristics[geographical location]	Term Source REF	Term Accession Number	Characteristics[environment type]	Term Source REF	Term Accession Number	Characteristics[Southernmost latitude]	Unit	Term Source REF	Term Accession Number	Characteristics[Northernmost latitude]	Unit	Term Source REF	Term Accession Number	Characteristics[Westernmost longitude]	Unit	Term Source REF	Term Accession Number	Characteristics[Easternmost longitude]	Unit	Term Source REF	Term Accession Number	Characteristics[minimum altitude]	Unit	Term Source REF	Term Accession Number	Characteristics[maximum altitude]	Unit	Term Source REF	Term Accession Number	Protocol REF	Protocol REF	Sample Name	Factor Value[geographic location]
the USGS National Water Information System	United States of America	GAZ	GAZ:00002459	river	ENVO	ENVO:00000022	18.4070314	degree	UO	UO:0000185	60.36995858	degree	UO	UO:0000185	-154.7044349	degree	UO	UO:0000185	-66.1160552	degree	UO	UO:0000185	-14.36	meter	UO	UO:0000008	7380	meter	UO	UO:0000008	Initial site selection	Acquisition of site information	Spatial data
the USGS National Water Information System	United States of America	GAZ	GAZ:00002459	river	ENVO	ENVO:00000022	18.4070314	degree	UO	UO:0000185	60.36995858	degree	UO	UO:0000185	-154.7044349	degree	UO	UO:0000185	-66.1160552	degree	UO	UO:0000185	-14.36	meter	UO	UO:0000008	7380	meter	UO	UO:0000008	Acquisition of timeseries observations	Derivation of additional timeseries values	Time series from USGS
NASA Land Data Assimilation System	United States of America	GAZ	GAZ:00002459	river	ENVO	ENVO:00000022	18.4070314	degree	UO	UO:0000185	60.36995858	degree	UO	UO:0000185	-154.7044349	degree	UO	UO:0000185	-66.1160552	degree	UO	UO:0000185	-14.36	meter	UO	UO:0000008	7380	meter	UO	UO:0000008	Acquisition of timeseries observations	Derivation of additional timeseries values	Time series from NASA
