# Supplementary material for: The metabolic regimes of 356 rivers in the United States
Source: Sci Data. 2018 Dec 11;5:180292. doi: 10.1038/sdata.2018.292 (PMC6289110; doi:10.1038/sdata.2018.292)
Supplement: Supplementary file 1 [file sdata2018292-isa1.zip › a_Appling332A_assay.txt]

Sample Name	Protocol REF	Protocol REF	Protocol REF	Assay Name	Raw Data File	Comment[Data Repository]	Comment[Data Record Accession]	Comment[Data Record URI]
Spatial data	Preparation of model inputs	Metabolism model configuration and application	Preparation of model outputs	Spatial data contribution to metabolism estimates and predictors	8. Metabolism estimates and predictors	U.S. Geological Survey	doi:10.5066/F70864KX	https://doi.org/10.5066/F70864KX
Time series from USGS	Preparation of model inputs	Metabolism model configuration and application	Preparation of model outputs	Time series from USGS contribution to metabolism estimates and predictors	8. Metabolism estimates and predictors	U.S. Geological Survey	doi:10.5066/F70864KX	https://doi.org/10.5066/F70864KX
Time series from NASA	Preparation of model inputs	Metabolism model configuration and application	Preparation of model outputs	Time series from NASA contribution to metabolism estimates and predictors	8. Metabolism estimates and predictors	U.S. Geological Survey	doi:10.5066/F70864KX	https://doi.org/10.5066/F70864KX
